# Supplementary material for: Optimization of EPA-Nattokinase Nanoemulsions Processed by High-Pressure Homogenization to Enhance Stability and Thrombolytic Efficacy
Source: Foods. 2025 Oct 12;14(20):3482. doi: 10.3390/foods14203482 (PMC12563103; doi:10.3390/foods14203482)
Supplement: Supplementary file 1 [file foods-14-03482-s001.zip]

Archive with 1 entries (1 files):
- foods-3907221-supplementary.pdf
